# Supplementary material for: Transoral Ultrasound in the Outpatient Clinic for the Diagnostic Work-Up of Oropharyngeal Cancer: A Feasibility Study
Source: Cancers (Basel). 2023 Nov 4;15(21):5292. doi: 10.3390/cancers15215292 (PMC10649062; doi:10.3390/cancers15215292)
Supplement: Supplementary file 1 [file cancers-15-05292-s001.zip]

Archive with 2 entries (2 files):
- cancers-2674062-supplementary.zip
- Video S1.MP4
